# Supplementary material for: The below-ground carbon and nitrogen cycling patterns of different mycorrhizal forests on the eastern Qinghai-Tibetan Plateau
Source: PeerJ. 2022 Sep 14;10:e14028. doi: 10.7717/peerj.14028 (PMC9482363; doi:10.7717/peerj.14028)
Supplement: Data S1 [file peerj-10-14028-s001.xlsx]

## Sheet: Leaf litter quality
	C (g kg-1)	N (g kg-1)	C/N	lignin (g kg-1)	lignin/N
EcM-1	493.498	12.9106	38.2243	298.125	19.9942
EcM-2	531.728	11.0664	48.0489	328.124	29.6505
EcM-3	516.594	11.5332	44.7917	335.861	29.1211
EcM-4	530.632	13.0612	40.6264	293.771	20.8923
EcM-5	536.467	9.77295	54.8931	294.027	33.5152
EcM-6	520.369	11.4624	45.3979	306.654	26.753
EcM-7	529.745	11.6941	45.3002	307.475	26.2931
EcM-8	515.239	12.1411	42.4376	325.87	26.8402
AM-1	477.18	8.86655	53.818	289.751	32.6791
AM-2	506.928	8.53415	59.3999	261.24	30.6112
AM-3	508.36	9.2812	54.7731	299.447	32.2638
AM-4	506.951	7.29015	69.5392	266.288	36.5271
AM-5	531.421	8.37755	63.4339	284.243	33.9291
AM-6	520.988	8.65529	60.193	288.037	33.2787
AM-7	541.854	9.61263	56.369	294.47	30.6337
AM-8	527.943	8.24692	64.017	286.423	34.7309
ErM-1	515.171	8.369	61.557	322.403	38.5235
ErM-2	576.141	6.3786	90.3241	263.51	41.3116
ErM-3	490.842	5.41775	90.5988	297.691	51.1374
ErM-4	556.09	6.5952	84.3174	304.386	46.1526
ErM-5	564.077	6.37715	88.4529	281.751	44.1613
ErM-6	541.026	6.91329	78.2589	350.125	50.6452
ErM-7	553.764	6.42135	86.238	287.839	44.8253
ErM-8	574.39	6.78521	84.6532	294.687	43.4308

## Sheet: Contents of soil C and N
	SOC (g kg-1)	TN (g kg-1)	C/N	DOC (mg kg-1)	NH4+-N (mg kg-1)	NO3--N (mg kg-1)
EcM-1	50.8673	3.2635	15.5867	77.6013	8.3186	0.585832
EcM-2	64.0983	3.8149	16.8021	114.267	3.95157	0.257386
EcM-3	43.8799	2.5749	17.0414	113.206	5.96193	0.409598
EcM-4	41.8408	2.2889	18.2799	111.352	2.92176	0.316941
EcM-5	31.8864	2.701	11.8054	114.418	2.54787	0.403997
EcM-6	39.956	2.60814	15.3197	116.017	2.99961	0.524239
EcM-7	48.1025	2.86064	16.8153	96.1689	4.04035	0.304751
EcM-8	51.4055	3.35314	15.3306	106.321	7.18108	0.355264
AM-1	50.5238	5.549	9.10503	67.7117	10.7408	2.30609
AM-2	76.9255	6.5488	11.7465	91.8821	13.8418	3.76693
AM-3	71.5513	5.6531	12.657	67.1142	11.214	3.07631
AM-4	41.2537	4.6465	8.87844	111.076	6.20716	2.82056
AM-5	80.4183	4.6488	17.2987	61.645	9.37451	2.62016
AM-6	64.3501	4.7965	13.4161	70.9809	12.7919	3.5519
AM-7	53.8368	5.10924	10.5371	69.4858	9.07564	2.71801
AM-8	74.9675	6.32198	11.8582	99.1907	8.95916	2.48412
ErM-1	60.1646	4.5927	13.1001	68.0836	9.45035	0.350506
ErM-2	46.7359	4.7746	9.78844	71.8856	14.2165	0.544961
ErM-3	45.5653	4.3514	10.4714	75.1439	11.7752	0.398497
ErM-4	47.8106	4.873	9.81133	74.2505	16.0745	0.482944
ErM-5	46.2571	4.2427	10.9028	61.3845	11.5554	0.431382
ErM-6	48.4977	4.26882	11.3609	75.6096	12.5679	0.375255
ErM-7	48.7408	4.86688	10.0148	68.1496	13.6144	0.521658
ErM-8	50.528	4.56494	11.0687	66.6896	11.6609	0.428063

## Sheet: Soil C and N fluxes
	CO2 flux (mg m-2 h-1)	nitrification (mg kg-1 d-1)	mineralization (mg kg-1 d-1)
EcM-1	477.149	0.0284642	0.269086
EcM-2	367.663	0.0135676	0.237633
EcM-3	404.386	0.0183154	0.0851387
EcM-4	346.346	0.0249983	0.581853
EcM-5	340.368	0.114412	0.381696
EcM-6	356.192	0.0299778	0.184738
EcM-7	397.182	0.0420242	0.282617
EcM-8	408.173	0.0478525	0.46588
AM-1	580.353	0.080442	0.347884
AM-2	556.15	-0.00594068	0.326232
AM-3	464.974	0.123986	0.44622
AM-4	420.61	0.150082	0.475511
AM-5	519.183	0.0240244	0.33972
AM-6	485.51	0.0656036	0.330659
AM-7	529.297	0.129339	0.406856
AM-8	509.954	0.0286215	0.423826
ErM-1	122.965	0.0468291	-0.00417947
ErM-2	142.707	0.0202649	-0.112461
ErM-3	271.257	0.00726277	0.000764502
ErM-4	194.463	0.0599359	-0.0391084
ErM-5	157.954	-0.00263925	0.0475066
ErM-6	226.119	0.0264061	0.00945917
ErM-7	158.404	0.0118092	-0.026591
ErM-8	149.086	0.0407766	-0.0473585

## Sheet:  Soil microbial biomass C and N
	MBC (mg kg-1)	MBN (mg kg-1)	MBC/MBN
EcM-1	198.617	114.322	1.73735
EcM-2	189.289	44.6825	4.2363
EcM-3	208.959	70.5252	2.9629
EcM-4	282.263	95.5052	2.95547
EcM-5	319.814	91.5372	3.49382
EcM-6	257.888	76.6162	3.36597
EcM-7	230.588	79.1364	2.91381
EcM-8	230.889	78.2218	2.95172
AM-1	110.765	52.2876	2.11839
AM-2	268.265	67.4866	3.97508
AM-3	153.832	62.6272	2.45632
AM-4	155.351	54.2671	2.86271
AM-5	100.647	44.8897	2.24209
AM-6	139.968	57.5784	2.43092
AM-7	151.748	55.1648	2.75081
AM-8	181.6	60.3116	3.01103
ErM-1	197.513	43.4816	4.54244
ErM-2	324.656	139.114	2.33373
ErM-3	790.264	279.107	2.8314
ErM-4	450.744	166.858	2.70136
ErM-5	543.15	123.019	4.41515
ErM-6	425.435	185.359	2.29519
ErM-7	467.096	153.946	3.03415
ErM-8	491.265	103.096	4.76511
